# Supplementary material for: Transfer RNAs Mediate the Rapid Adaptation of Escherichia coli to Oxidative Stress
Source: PLoS Genet. 2015 Jun 19;11(6):e1005302. doi: 10.1371/journal.pgen.1005302 (PMC4474833; doi:10.1371/journal.pgen.1005302)
Supplement: S2 Table — (XLSX) [file pgen.1005302.s009.xlsx]

## Sheet: (A) tRNA read counts
		BL21(DE3)					BW25113
NO.	tRNAs	Normal	Oxidative stress 15min	Oxidative stress 30min	Oxidative stress 90min		Normal	Oxidative stress 15min	Oxidative stress 90min
1	1 Ala(TGC)	49144	68614	29363	16946		126619	82948	105681
2	2 Ala(GGC)	101473	66991	34386	18140		192222	143949	179073
3	3 Arg(ACG)	6117	2285	2079	1531		54402	24500	108059
4	4 Arg(CCG)	4067	410	218	744		1808	292	2980
5	5 Arg(TCT)	235	234	124	97		224	238	443
6	6 Arg(CCT)	19	9	19	15		9	13	44
7	7 Asn(GTT)	4288	8170	3521	796		31152	29957	36424
8	8 Asp(GTC)	25408	27858	11902	9595		116840	62093	126063
9	9 Cys(GCA)	354	593	330	108		457	479	763
10	10 Gln(TTG)	50626	65983	32903	12230		115905	97993	164079
11	11 Gln(CTG)	39224	46025	23224	9899		75403	63478	113302
12	12 Glu(TTC)	348168	103917	51456	109913		365564	350573	583443
13	13 Gly(CCC)	95	90	66	35		277	237	331
14	14 Gly(TCC)	5199	3589	3593	1177		24695	23112	25841
15	15 Gly(GCC)	88425	47209	23512	13764		226655	181009	214868
16	16 His(GTG)	1970	1700	898	336		5837	5755	5604
17	17 Ile(GAT)	34886	3182	7344	15176		12989	4347	26247
18	18 Met(CAT)	7	1	4	1		7	1	10
19	19 Met(CAT)	0	0	0	0		0	0	0
20	20 Leu(CAG)	46281	37052	15420	15728		61150	38855	51069
21	21 Leu(GAG)	4710	1894	1210	706		10727	8054	10615
22	22 Leu(TAG)	9102	2711	2787	2606		12792	8745	11946
23	23 Leu(TAA)	1955	3167	2432	3459		2309	5641	11834
24	24 Leu(CAA)	22	23	14	27		187	623	829
25	25 Lys(TTT)	5611	516	810	2288		3423	619	4567
26	26 Met(CAT)	771	52	101	508		889	151	1345
27	27 Phe(GAA)	1119	413	212	763		4777	2192	6797
28	28 Pro(CGG)	1253	1331	714	377		7685	6649	7246
29	29 Pro(GGG)	1099	908	410	212		2985	2147	2686
30	30 Pro(TGG)	712	485	249	153		1456	1099	1470
31	31 Sec(TCA)	38355	20095	13089	9976		3156	2358	4044
32	32 Ser(TGA)	2016	2194	555	1772		3985	5619	19809
33	33 Ser(CGA)	15623	22432	9631	9939		9723	11953	22348
34	34 Ser(GCT)	46148	44758	22992	9375		54924	54074	88269
35	35 Ser(GGA)	13550	10186	4709	1284		15832	14954	24936
36	36 Thr(GGT)	2273	1151	726	619		9406	7373	8918
37	37 Thr(CGT)	66	126	100	20		254	294	303
38	38 Thr(GGT)	567	383	226	138		1476	1001	1418
39	39 Thr(TGT)	417	138	134	124		334	195	704
40	40 Trp(CCA)	7916	5828	3258	27621		33072	42699	73782
41	41 Tyr(GTA)	365	300	140	170		963	1310	4005
42	42 Tyr(GTA)	1007	656	246	419		1099	952	3640
43	43 Val(TAC)	52395	53469	21474	13600		63602	40733	71900
44	44 Val(GAC)	5746	4283	1473	754		7072	3706	9137
45	45 Val(GAC)	586	233	134	146		879	423	1165
46	46 fMe(CAT)	343497	424034	217567	127406		637859	471121	815825
47	47 fMe(CAT)	11	0	0	0		17	15	14
48	48 Spike-in RNA	403152	648120	784581	126158		246871	401373	230876
49	49 5srRNA	422211	402241	250668	186013		803226	702355	663380

## Sheet: (B) Reproducibility
NO.	tRNAs	Test #1	Test #2	Test #3		Samples	Fastq原始文件
1	1;Ala;(TGC);	60833	63084	54199		Test #1	lane1_barcode1_1.N-15-1.fastq
2	2;Ala;(GGC);	65684	76480	67214		Test #2	lane1_barcode2_1.N-15-2.fastq
3	3;Arg;(ACG);	4773	5185	5921		Test #3	lane1_barcode4_1.N-15-3.fastq
4	4;Arg;(CCG);	2148	2875	2816
5	5;Arg;(TCT);	189	264	266
6	6;Arg;(CCT);	18	16	13
7	7;Asn;(GTT);	5143	5275	4741
8	8;Asp;(GTC);	38570	41725	38317
9	9;Cys;(GCA);	279	314	274
10	10;Gln;(TTG);	55845	79975	67800
11	11;Gln;(CTG);	58816	62339	51947
12	12;Glu;(TTC);	364918	439857	384377
13	13;Gly;(CCC);	51	62	64
14	14;Gly;(TCC);	3782	4208	4327
15	15;Gly;(GCC);	46985	99909	91711
16	16;His;(GTG);	1377	1472	1336
17	17;Ile;(GAT);	19063	27933	31090
18	18;Met;(CAT);	13	26	16
19	19;Met;(CAT);	0	0	0
20	20;Leu;(CAG);	38416	47543	48622
21	21;Leu;(GAG);	2088	2991	3426
22	22;Leu;(TAG);	5371	7598	8088
23	23;Leu;(TAA);	1659	2052	1755
24	24;Leu;(CAA);	9	11	19
25	25;Lys;(TTT);	2476	5224	5657
26	26;Met;(CAT);	311	628	608
27	27;Phe;(GAA);	759	1277	1408
28	28;Pro;(CGG);	988	1099	1434
29	29;Pro;(GGG);	1261	1235	1196
30	30;Pro;(TGG);	308	486	499
31	31;Sec;(TCA);	33903	46596	46426
32	32;Ser;(TGA);	1771	2649	2719
33	33;Ser;(CGA);	15967	18256	16625
34	34;Ser;(GCT);	41762	60486	55131
35	35;Ser;(GGA);	12533	18695	16023
36	36;Thr;(GGT);	1580	1730	1946
37	37;Thr;(CGT);	94	105	119
38	38;Thr;(GGT);	369	494	639
39	39;Thr;(TGT);	271	376	376
40	40;Trp;(CCA);	5545	5869	5681
41	41;Tyr;(GTA);	241	362	456
42	42;Tyr;(GTA);	643	945	992
43	43;Val;(TAC);	46995	51346	46055
44	44;Val;(GAC);	5269	5973	6164
45	45;Val;(GAC);	417	503	562
46	46;fMe;(CAT);	291363	391628	360849
47	47;fMe;(CAT);	12	17	18
48	48;tRNAcontrol;	513008	391932	399926
49	49;5srRNA;	304814	483502	518786
